# Supplementary material for: Catalase impairs Leishmania mexicana development and virulence
Source: Virulence. 2021 Mar 16;12(1):852–67. doi: 10.1080/21505594.2021.1896830 (PMC7971327; doi:10.1080/21505594.2021.1896830)
Supplement: Supplemental Material [file KVIR_A_1896830_SM4516.zip]

Archive with 16 entries (16 files):
- S01 Fig R2.pptx
- S02 Fig R2.pptx
- S03 Fig R2.pptx
- S04 Fig R2.pptx
- S05 Fig R2.pptx
- S06 Fig R2.pptx
- S07 Fig R2.rtf
- S08 Fig R2.pptx
- S09 Fig R2.pptx
- S10 Fig R2.pptx
- S11 Fig R2.pptx
- S12 Fig R2.pptx
- S13 Fig R2.pptx
- Table S1 R2.xlsx
- Table S2 R2.xlsx
- supp.legend.rtf
