# Supplementary material for: Catalase impairs Leishmania mexicana development and virulence
Source: Virulence. 2021 Mar 16;12(1):852–67. doi: 10.1080/21505594.2021.1896830 (PMC7971327; doi:10.1080/21505594.2021.1896830)
Supplement: Supplemental Material [file KVIR_A_1896830_SM4516.zip › Table S1 R2.xlsx]

## Sheet: List1
Primer	Sequence
A1_LmxM.32.0792_5UTR_F	CACAACCACGACCACCACAG
B1_LmxM.32.0792_5UTR_Hyg_R	cggtgagttcaggctttttcatGATGGCAGAGTGGCGAAAGG
C1_LmxM.32.0792_3UTR_Ha_F	catacgatgttccagattacgcttagACGGTGTGTGGGTGAGGTGC
D1_LmxM.32.0792_3UTR_R	CGCACAAAGGGGGTGTGG
E1_Hyg_F	ATGAAAAAGCCTGAACTCACCG
F1_Hyg_Ha_Stop_R	ctaagcgtaatctggaacatcgtatgggtaTTCCTTTGCCCTCGGACG
G1_LmxM.32.0792_Fusion_F	CATGTGCCGTGTGTTGCTTG
H1_LmxM.32.0792_Fusion_R	GCAAGTGGTGCGAGGAGGTC
A2_2A_F	cctgctgaagcaggctggagacgtggaggagaaccctggacctagatctggtaagcctatcc
B2_2A_R	tccagcctgcttcagcaggctgaagttagtagctccgcttccaagcttagcgtaatc
C2_SwaI_LmxM.32.0792_5UTR_F	TACATAATTTAAATGTATTTTCACGCCTC
D2_LmxM.32.0792_5UTR_BamHI_Ha_HindIII_R	gcttccaagcttagcgtaatctggaacatcgtatgggtacatggatccatttccgaatgtcgggttgttc
E2_BglII_V5_KpnI_LmxM.32.0792_3UTR_F	ggacctagatctggtaagcctatccctaaccctctcctcggtctcgattctacgggtaccacggtgtgtggctgaggg
F2_LmxM.32.0792_3UTR_SwaI_R	aaaagctggatttaaatgagcacaagaagacatacgcacg
G2_LmxM.32.0792_Fusion2_F	CATAATTTAAATGTATTTTCACGCCTC
H2_LmxM.32.0792_Fusion2_R	ctggatttaaatgagcacaagaagac
A3_EcoRI_V5-SAT_F	gccatcgaattcatgggtaagcctatccctaaccctctcctcggtctcgattctacgaagatttcggtgatccctgagc
B3_SAT_HindIII_R	gcttccaagcttggcgtcatcctgtgctccc
C3_BglII_CAT_F	ggacctagatctatggtgccgagcaatgagag
D3_CAT_Ha_KpnI_R	caccgtggtacctcaagcgtaatctggaacatcgtatgggtaaccgatctccgcttcgctgacg
E3_mCherry_BglII_F	CAGCCAGATCTATGGTTAGTAAAGGAGAAGAAAATAACATG
F3_mCherry_Ha_KpNI_R	caccgtggtacctcaagcgtaatctggaacatcgtatgggtacattgcggtgccagaacctttgtatag
PFR1Df	CAAGGAGAACGAGGAGATGC
PFR1Dr	GTTGTACACCGTCAGCTCCA
SHERPf	ACCAGGAGACAAGGGACCA
SHERPr	CGCTTATCTTGTCCTTGATGC
1AMAf	TTCCTCGCGTTTCTCTTTGT
1AMAr	AAAATGGAAATGACCGCAAG
qPCR_cat_dir	ggatagtccttctgcgacca
qPCR_cat_rev	ggatacggagagcagtcagc
sat_qPCR_F	CCGACCAAGGCTTTGAACTA
sat_qPCR_R	TCGCAAATTCGATGAGACTG
qPCR_mCh_f	actaagggtggcccattacc
qPCR_mCh_r	ccaccgtcttcgaagttcat
13A	GTGGGGGAGGGGCGTTCT
13B	ATTTTACACCAACCCCCAGTT
