# Supplementary material for: Catalase impairs Leishmania mexicana development and virulence
Source: Virulence. 2021 Mar 16;12(1):852–67. doi: 10.1080/21505594.2021.1896830 (PMC7971327; doi:10.1080/21505594.2021.1896830)
Supplement: Supplemental Material [file KVIR_A_1896830_SM4516.zip › Table S2 R2.xlsx]

## Sheet: Table S2
Heme metabolism	Gene ID	Name	DESeq2 stats	Fold change	p-value (corrected)	CAT_1	CAT_2	CAT_3	WT_1	WT_2	WT_3
	LmxM.24.2230	heme response-1 protein, putative		1.64659	2.75549e-27	5109.38	5686.69	5435.48	3221.38	3341.51	3293.94
	LmxM.06.1270	coproporphyrinogen III oxidase, putative		0.85382	0.0300421	979.602	880.873	869.329	1060.78	1018.53	1119.02
	LmxM.06.1280	protoporphyrinogen oxidase-like protein		1.04356	0.545066	1292.59	1294.97	1320.29	1228.63	1277.05	1238.57
	LmxM.17.1460	ferrochelatase-like protein		1.05241	0.590476	649.342	624.83	720.456	646.033	611.119	637.937
	LmxM.31.3080	ABC transporter of the mitochondrion, putative		0.811406	0.00266999	981.634	1048.41	987.775	1207.16	1350.13	1161.1
	LmxM.23.0380	ATP-binding cassette protein subfamily G, member 5		1.12651	0.163071	1995.79	2039.92	1925.56	1952.74	1428.68	1911.9
	LmxM.17.1430	major facilitator superfamily, putative		0.911816	0.292103	613.776	668.031	715.023	738.741	695.159	755.577
Oxidative stress response	LmxM.25.1120	aldehyde dehydrogenase, mitochondrial precursor		1.07659	0.197833	6264.78	6475.89	6159.2	5969.46	5349.35	6237.82
	LmxM.26.0800	type II (glutathione peroxidase-like) tryparedoxin peroxidase		1.19224	0.0164528	1049.72	1027.33	981.255	920.255	793.815	852.177
	LmxM.26.0810	type II (glutathione peroxidase-like) tryparedoxin peroxidase		1.10319	0.113962	1711.26	1687.99	1760.39	1533.11	1499.94	1644.1
	LmxM.08_29.0250	oxidase-like protein		1.5663	4.34512e-06	437.976	509.979	454.224	273.246	305.103	316.577
	LmxM.10.0290	isocitrate dehydrogenase [NADP], mitochondrial precursor, putative		1.06537	0.193999	7189.51	7360.98	7680.52	6762.85	7140.68	6961.83
	LmxM.33.0070	ascorbate peroxidase, putative		1.53244	1.0823e-09	2205.12	2264.35	2114.64	1409.17	1243.25	1645.05
	LmxM.22.0340	methylenetetrahydrofolate dehydrogenase-like protein		1.00056	0.995702	809.899	729.144	775.876	735.814	778.286	799.573
	LmxM.28.0890	ribonucleoside-diphosphate reductase large chain, putative		1.02757	0.685345	4739.49	4992.32	4838.9	5066.77	4301.58	4812.74
	LmxM.14.1320	serine hydroxymethyltransferase, putative		1.31335	2.72484e-07	4066.77	4265.28	4006.52	2956.92	3046.46	3391.49
	LmxM.28.2370	serine hydroxymethyltransferase		1.62673	1.89989e-20	2055.74	2098.92	2109.21	1274.5	1249.64	1326.56
	LmxM.29.2770	superoxide dismutase, putative		0.867439	0.08057	855.628	938.825	864.982	912.448	1130.89	1021.46
	LmxM.08.0290	iron superoxide dismutase A, mitochondrial		1.13957	0.0206614	4230.38	4303.21	4246.67	3921.09	3385.36	3909.87
	LmxM.31.1820	iron superoxide dismutase, putative		1.02418	0.802467	2283.37	2353.91	2154.85	2520.7	1826.96	2285.86
	LmxM.31.1830	iron superoxide dismutase, putative		0.966153	0.62952	1933.8	2034.65	2051.62	2047.4	1948.46	2235.17
	LmxM.29.2770	superoxide dismutase, putative		0.867439	0.08057	855.628	938.825	864.982	912.448	1130.89	1021.46
	LmxM.31.2630	superoxide dismutase, putative		0.860267	0.127047	388.183	395.128	439.011	495.747	444.865	480.126
	LmxM.01.0270	thioredoxin, putative		1.19609	0.0311787	599.549	616.4	646.564	513.313	529.819	513.601
	LmxM.05.0350	trypanothione reductase		1.22836	0.000109503	7401.89	7834.08	7657.7	6085.59	5749.45	6803.07
	LmxM.27.1870	trypanothione synthetase		0.964903	0.565546	2787.39	2757.47	2653.63	2968.63	2696.6	2832.94
	LmxM.15.1040	tryparedoxin peroxidase		1.35189	2.72088e-11	11637.3	12083.6	12106.5	8864.9	8281.62	9355.77
	LmxM.15.1160	tryparedoxin peroxidase		1.29803	5.31661e-09	21802.2	23056.5	22172.2	17371.6	16130.2	18139.6
	LmxM.23.0040	tryparedoxin peroxidase		1.30277	2.95716e-08	18525	20666.8	20830.2	15916.6	14588.3	15567.8
